# Supplementary material for: MBE Growth of High-Quality HgCdSe for Infrared Detector Applications
Source: Materials (Basel). 2025 Aug 5;18(15):3676. doi: 10.3390/ma18153676 (PMC12348230; doi:10.3390/ma18153676)
Supplement: Supplementary file 1 [file materials-18-03676-s001.zip]

Archive with 1 entries (1 files):
- materials-3727145-supplementary.pdf
